# Supplementary material for: Youngiahangii (Asteraceae, Crepidinae), a new species from Hubei, China
Source: PhytoKeys. 2021 Sep 14;182:27–38. doi: 10.3897/phytokeys.182.71063 (PMC8455504; doi:10.3897/phytokeys.182.71063)
Supplement: XML Treatment for Youngia hangii [file phytokeys.182.71063-treatment1.xml]

<!DOCTYPE tp:taxon-treatment
  PUBLIC "-//TaxonX//DTD Taxonomic Treatment Publishing DTD v0 20100105//EN" "tax-treatment-NSO.dtd">
<tp:taxon-treatment xmlns:tp="http://www.plazi.org/taxpub"><tp:treatment-meta><kwd-group><label>Taxon classification</label><kwd><named-content xmlns:xlink="http://www.w3.org/1999/xlink" content-type="kingdom">Plantae</named-content></kwd><kwd><named-content xmlns:xlink="http://www.w3.org/1999/xlink" content-type="order">Phacopida</named-content></kwd><kwd><named-content xmlns:xlink="http://www.w3.org/1999/xlink" content-type="family">Cheiruridae</named-content></kwd></kwd-group><mixed-citation publication-type="journal"><person-group><name><surname>Liu</surname><given-names>Qun</given-names></name><name><surname>Huang*</surname><given-names>Gui-Yun</given-names></name><name><surname>Zhang</surname><given-names>Dai-Gui</given-names></name><name><surname>Zhang</surname><given-names>Jian-Wen</given-names></name><name><surname>Deng</surname><given-names>Tao</given-names></name><name><surname>Li1</surname><given-names>Zhi-Min</given-names></name></person-group><article-title><italic><tp:taxon-name><tp:taxon-name-part taxon-name-part-type="genus" reg="Youngia">Youngia</tp:taxon-name-part><tp:taxon-name-part taxon-name-part-type="species" reg="hangii">hangii</tp:taxon-name-part></tp:taxon-name></italic> (<tp:taxon-name><tp:taxon-name-part taxon-name-part-type="family">Asteraceae</tp:taxon-name-part></tp:taxon-name>, <tp:taxon-name><tp:taxon-name-part taxon-name-part-type="genus" reg="Crepidinae">Crepidinae</tp:taxon-name-part></tp:taxon-name>), a new species from Hubei, China</article-title><source>PhytoKeys</source><day>14</day><month>9</month><year>2021</year><volume>182</volume><fpage>27</fpage><lpage>38</lpage><pub-id pub-id-type="doi">10.3897/phytokeys.182.71063</pub-id></mixed-citation></tp:treatment-meta><tp:nomenclature><tp:taxon-name>
              <object-id xmlns:xlink="http://www.w3.org/1999/xlink" content-type="arpha" xlink:type="simple">51E31F18-D526-526C-84F8-B676EDD58ACD</object-id>
              <tp:taxon-name-part taxon-name-part-type="genus" reg="Youngia">Youngia</tp:taxon-name-part>
              <tp:taxon-name-part taxon-name-part-type="species" reg="hangii">hangii</tp:taxon-name-part>
              <object-id xmlns:xlink="http://www.w3.org/1999/xlink" content-type="ipni" xlink:type="simple">urn:lsid:ipni.org:names:77219670-1</object-id>
            </tp:taxon-name><tp:taxon-authority>T. Deng, D.G. Zhang, Qun Liu &amp; Z.M. Li</tp:taxon-authority><tp:taxon-status xmlns:xlink="http://www.w3.org/1999/xlink" xlink:type="simple">sp. nov.</tp:taxon-status></tp:nomenclature><tp:treatment-sec sec-type="material" id="SECID0ENGAE"><title>Type.</title><p>China. Hubei: Wufeng County, Renheping, <named-content xmlns:xlink="http://www.w3.org/1999/xlink" content-type="dwc:verbatimCoordinates" xlink:type="simple"><named-content content-type="geo-json" specific-use="{&#34;type&#34;:&#34;Point&#34;,&#34;coordinates&#34;:[110.275278,30.107500]}" id="NCID0EWGAE" xlink:type="simple">30°06'27"N, 110°16'31"E</named-content></named-content>, karst cave of karst topography, 500–800 m alt., 5 August 2018, <italic>Daigui Zhang &amp; Qun Liu HAC 001</italic> (holotype KUN (KUN1511675); isotypes KUN (KUN1511676), JSU (HHE 3256)).</p></tp:treatment-sec><tp:treatment-sec sec-type="description" id="SECID0E2GAE"><title>Description.</title><p>Herbs, perennial, 20–35 cm tall. Taproot straight or slightly oblique, fleshy, with lateral roots (Fig. <xref ref-type="fig" rid="F2">2D</xref>). Stems erect, branched from the base, with sparse white simple hairs; stem base ribbed, with 1 or 2 leaves similar to basal leaves. Basal leaves crowded at the caudex base; petiole 2–3 cm long; blade oblanceolate, 6–18 × 2–4 cm, both surfaces short pubescent with white hairs 0.1–0.3 mm long (pubescence more evident on veins), bipinnate to pinnatifid, apical lobe halberd-shaped, apex acute-acuminate, margin deeply lobed; lateral lobes 5–10 pairs, opposite or slightly skewed, irregularly halberd-shaped (lateral lobes tapering to the base, serrate, lowermost lobes narrowly triangular), often with 1–3 pairs of triangular or oblique-ovate lobes between lateral lobes. Synflorescence corymbiform; capitula 7–10. Involucre ampullate, 3–4 mm long, 3 mm in diameter. Phyllaries in 4 rows, greyish-green; outer phyllaries 5–7, ovoid-triangular, ca. 1 × 1 mm, apex acute; inner phyllaries 7–9, lanceolate, 2–4 × 0.5–1 mm, margin white-membranous, apex acute; florets 8–10, ligules 4–6 × 1–2 mm, teeth 0.2–0.4 mm long, tube 3–4 mm; anther tube ca. 2.5 mm long; style branches ca. 0.5 mm long. Outer achenes black, fusiform, 2 mm long, apex attenuate to shortly beaked and expanded again into the pappus disc; ribs 12–14; pappus white, bristles rough, 3 mm long; inner achenes similar to the outer ones, 2.5 mm long.</p><fig id="F1" position="float" orientation="portrait"><object-id xmlns:xlink="http://www.w3.org/1999/xlink" content-type="doi" xlink:type="simple">10.3897/phytokeys.182.71063.figure1</object-id><object-id xmlns:xlink="http://www.w3.org/1999/xlink" content-type="arpha" xlink:type="simple">3129D123-B13A-5935-A27A-4679DEAD1B6F</object-id><label>Figure 1.</label><caption><p>Bayesian consensus tree of <italic><tp:taxon-name><tp:taxon-name-part taxon-name-part-type="genus" reg="Youngia">Youngia</tp:taxon-name-part><tp:taxon-name-part taxon-name-part-type="species" reg="hangii">hangii</tp:taxon-name-part></tp:taxon-name></italic> and related species. The <abbrev xmlns:xlink="http://www.w3.org/1999/xlink" xlink:title="MP bootstrap" id="ABBRID0EYHAE" xlink:type="simple">BP</abbrev> tree is constructed, based on the combined matrix of <abbrev xmlns:xlink="http://www.w3.org/1999/xlink" xlink:title="internal transcribed spacers" id="ABBRID0E3HAE" xlink:type="simple">ITS</abbrev> and <italic>rps16</italic> sequences. Numbers below branches are <abbrev xmlns:xlink="http://www.w3.org/1999/xlink" xlink:title="Maximum Likelihood" id="ABBRID0ECIAE" xlink:type="simple">ML</abbrev> bootstraps and <abbrev xmlns:xlink="http://www.w3.org/1999/xlink" xlink:title="Maximum Parsimony" id="ABBRID0EGIAE" xlink:type="simple">MP</abbrev> bootstraps and numbers above branches indicate Bayesian posterior probability. <italic><tp:taxon-name><tp:taxon-name-part taxon-name-part-type="genus" reg="Youngia">Youngia</tp:taxon-name-part><tp:taxon-name-part taxon-name-part-type="species" reg="hangii">hangii</tp:taxon-name-part></tp:taxon-name></italic> is shown in bold.</p></caption><graphic xmlns:xlink="http://www.w3.org/1999/xlink" xlink:href="phytokeys-182-027-g001.jpg" position="float" orientation="portrait" xlink:type="simple" id="oo_587056.jpg"><uri content-type="original_file" xlink:type="simple">https://binary.pensoft.net/fig/587056</uri></graphic></fig><fig id="F2" position="float" orientation="portrait"><object-id xmlns:xlink="http://www.w3.org/1999/xlink" content-type="doi" xlink:type="simple">10.3897/phytokeys.182.71063.figure2</object-id><object-id xmlns:xlink="http://www.w3.org/1999/xlink" content-type="arpha" xlink:type="simple">CCFDBEFE-128A-555E-8412-B3A5DBB0693B</object-id><label>Figure 2.</label><caption><p><italic><tp:taxon-name><tp:taxon-name-part taxon-name-part-type="genus" reg="Youngia">Youngia</tp:taxon-name-part><tp:taxon-name-part taxon-name-part-type="species" reg="hangii">hangii</tp:taxon-name-part></tp:taxon-name></italic> T. Deng, D.G. Zhang, Qun Liu &amp; Z.M. Li <bold>A</bold> habitat <bold>B</bold> population <bold>C</bold> habit <bold>D</bold> root <bold>E</bold> stems <bold>F, G</bold> leaves <bold>H–J</bold> capitula <bold>K, L</bold> floret (<bold>A–E, H–J</bold> Photos by D.F. Zhang <bold>F, G, K, L</bold> Photos by Qun Liu <bold>D, E, J–M</bold> HAC001 (<named-content xmlns:xlink="http://www.w3.org/1999/xlink" content-type="dwc:institutional_code" xlink:type="simple">KUN</named-content>)).</p></caption><graphic xmlns:xlink="http://www.w3.org/1999/xlink" xlink:href="phytokeys-182-027-g002.jpg" position="float" orientation="portrait" xlink:type="simple" id="oo_587057.jpg"><uri content-type="original_file" xlink:type="simple">https://binary.pensoft.net/fig/587057</uri></graphic></fig></tp:treatment-sec><tp:treatment-sec sec-type="phenology" id="SECID0EQKAE"><title>Phenology.</title><p>Flowering and fruiting April to October.</p></tp:treatment-sec><tp:treatment-sec sec-type="Vernacular name" id="SECID0EVKAE"><title>Vernacular name.</title><p>五峰黄鹌菜, wǔ fēng huánɡ ān cài in Chinese Pinyin.</p></tp:treatment-sec><tp:treatment-sec sec-type="etymology" id="SECID0E1KAE"><title>Etymology.</title><p>The species epithet honours Prof. Hang Sun (b. 1963), a Chinese botanist who has conducted research on plant taxonomy, floristics, biogeography and evolutionary biology and inspired many people through his work. He has also given a lot of support to the plant research work in Hubei.</p></tp:treatment-sec><tp:treatment-sec sec-type="distribution" id="SECID0E6KAE"><title>Distribution and habitat.</title><p><italic><tp:taxon-name><tp:taxon-name-part taxon-name-part-type="genus" reg="Youngia">Youngia</tp:taxon-name-part><tp:taxon-name-part taxon-name-part-type="species" reg="hangii">hangii</tp:taxon-name-part></tp:taxon-name></italic> is known only from the type locality, Renheping in Wufeng Xian, Hubei, China; 500–1000 individuals are known along the edge of some small caves at the base of the karst hillside (Fig. <xref ref-type="fig" rid="F2">2A, B, C</xref>); at altitudes of 500–800 m.</p></tp:treatment-sec><tp:treatment-sec sec-type="Morphological assessment" id="SECID0EULAE"><title>Morphological assessment.</title><p>Morphological characteristics suggest that <italic><tp:taxon-name><tp:taxon-name-part taxon-name-part-type="genus" reg="Youngia">Y.</tp:taxon-name-part><tp:taxon-name-part taxon-name-part-type="species" reg="hangii">hangii</tp:taxon-name-part></tp:taxon-name></italic> is related to <italic><tp:taxon-name><tp:taxon-name-part taxon-name-part-type="genus" reg="Youngia">Y.</tp:taxon-name-part><tp:taxon-name-part taxon-name-part-type="species" reg="rubida">rubida</tp:taxon-name-part></tp:taxon-name></italic> and <italic><tp:taxon-name><tp:taxon-name-part taxon-name-part-type="genus" reg="Youngia">Y.</tp:taxon-name-part><tp:taxon-name-part taxon-name-part-type="species" reg="heterophylla">heterophylla</tp:taxon-name-part></tp:taxon-name></italic> owning 10–25 florets and resembles <italic><tp:taxon-name><tp:taxon-name-part taxon-name-part-type="genus" reg="Youngia">Y.</tp:taxon-name-part><tp:taxon-name-part taxon-name-part-type="species" reg="rosthornii">rosthornii</tp:taxon-name-part></tp:taxon-name></italic> with bipinnately deeply partite leaves. The achenes of <italic><tp:taxon-name><tp:taxon-name-part taxon-name-part-type="genus" reg="Youngia">Y.</tp:taxon-name-part><tp:taxon-name-part taxon-name-part-type="species" reg="hangii">hangii</tp:taxon-name-part></tp:taxon-name></italic> and <italic><tp:taxon-name><tp:taxon-name-part taxon-name-part-type="genus" reg="Youngia">Y.</tp:taxon-name-part><tp:taxon-name-part taxon-name-part-type="species" reg="rubida">rubida</tp:taxon-name-part></tp:taxon-name></italic> are attenuated into a short beak, which is widened into the pappus disc. Several unique features including the shape, lobes and size of the leaves, the leaves with white simple hairs (Fig. <xref ref-type="fig" rid="F2">2E, F, G</xref>; Fig. <xref ref-type="fig" rid="F3">3F, G</xref>), phyllaries, number of florets and achenes differentiate <italic><tp:taxon-name><tp:taxon-name-part taxon-name-part-type="genus" reg="Youngia">Y.</tp:taxon-name-part><tp:taxon-name-part taxon-name-part-type="species" reg="hangii">hangii</tp:taxon-name-part></tp:taxon-name></italic> from <italic><tp:taxon-name><tp:taxon-name-part taxon-name-part-type="genus" reg="Youngia">Y.</tp:taxon-name-part><tp:taxon-name-part taxon-name-part-type="species" reg="rubida">rubida</tp:taxon-name-part></tp:taxon-name></italic> and <italic><tp:taxon-name><tp:taxon-name-part taxon-name-part-type="genus" reg="Youngia">Y.</tp:taxon-name-part><tp:taxon-name-part taxon-name-part-type="species" reg="heterophylla">heterophylla</tp:taxon-name-part></tp:taxon-name></italic> (Table <xref ref-type="table" rid="T1">1</xref>).</p><fig id="F3" position="float" orientation="portrait"><object-id xmlns:xlink="http://www.w3.org/1999/xlink" content-type="doi" xlink:type="simple">10.3897/phytokeys.182.71063.figure3</object-id><object-id xmlns:xlink="http://www.w3.org/1999/xlink" content-type="arpha" xlink:type="simple">959B18EE-0C0A-5F3A-9983-CF9B8858CF62</object-id><label>Figure 3.</label><caption><p><italic><tp:taxon-name><tp:taxon-name-part taxon-name-part-type="genus" reg="Youngia">Youngia</tp:taxon-name-part><tp:taxon-name-part taxon-name-part-type="species" reg="hangii">hangii</tp:taxon-name-part></tp:taxon-name></italic> T. Deng, D.G. Zhang, Qun Liu &amp; Z.M. Li <bold>A, B</bold> capitula <bold>C</bold> floret <bold>D</bold> habit <bold>E</bold> leaf with hairs <bold>F</bold> achene (drawing by Jianing Yang).</p></caption><graphic xmlns:xlink="http://www.w3.org/1999/xlink" xlink:href="phytokeys-182-027-g003.jpg" position="float" orientation="portrait" xlink:type="simple" id="oo_587058.jpg"><uri content-type="original_file" xlink:type="simple">https://binary.pensoft.net/fig/587058</uri></graphic></fig><table-wrap id="T1" position="float" orientation="portrait"><label>Table 1.</label><caption><p>Comparison of morphological characteristics between <italic><tp:taxon-name><tp:taxon-name-part taxon-name-part-type="genus" reg="Youngia">Youngia</tp:taxon-name-part><tp:taxon-name-part taxon-name-part-type="species" reg="hangii">hangii</tp:taxon-name-part></tp:taxon-name></italic> and related species.</p></caption><table id="TID0E6UAG" rules="all"><tbody><tr><th rowspan="1" colspan="4">Character</th><th rowspan="1" colspan="1">
                      <italic><tp:taxon-name>
                          <tp:taxon-name-part taxon-name-part-type="genus" reg="Youngia">Y.</tp:taxon-name-part>
                          <tp:taxon-name-part taxon-name-part-type="species" reg="hangii">hangii</tp:taxon-name-part>
                        </tp:taxon-name></italic>
                    </th><th rowspan="1" colspan="1">
                      <italic><tp:taxon-name>
                          <tp:taxon-name-part taxon-name-part-type="genus" reg="Youngia">Y.</tp:taxon-name-part>
                          <tp:taxon-name-part taxon-name-part-type="species" reg="rubida">rubida</tp:taxon-name-part>
                        </tp:taxon-name></italic>
                    </th><th rowspan="1" colspan="1">
                      <italic><tp:taxon-name>
                          <tp:taxon-name-part taxon-name-part-type="genus" reg="Youngia">Y.</tp:taxon-name-part>
                          <tp:taxon-name-part taxon-name-part-type="species" reg="heterophylla">heterophylla</tp:taxon-name-part>
                        </tp:taxon-name></italic>
                    </th><th rowspan="1" colspan="1">
                      <italic><tp:taxon-name>
                          <tp:taxon-name-part taxon-name-part-type="genus" reg="Youngia">Y.</tp:taxon-name-part>
                          <tp:taxon-name-part taxon-name-part-type="species" reg="rosthornii">rosthornii</tp:taxon-name-part>
                        </tp:taxon-name></italic>
                    </th></tr><tr><td rowspan="5" colspan="1">Basal leaf</td><td rowspan="1" colspan="3">shape</td><td rowspan="1" colspan="1">oblanceolate, bipinnately partite</td><td rowspan="1" colspan="1">oblanceolate, pinnately deeply or completely partite</td><td rowspan="1" colspan="1">elliptic or oblong lanceolate, pinnately deeply or completely partite</td><td rowspan="1" colspan="1">long elliptic, bipinnately deeply partite with a large apical part</td></tr><tr><td rowspan="2" colspan="2">lobes</td><td rowspan="1" colspan="1">shape</td><td rowspan="1" colspan="1">apical lobes halberd-shaped, apex acute, with a tapered tip, margin middle to deep lobed; lowest lobes narrowly triangular</td><td rowspan="1" colspan="1">apical lobes triangle, apex acute, with a tapered tip, margin serrate; lowest lobes serrate</td><td rowspan="1" colspan="1">apical lobes elliptic, irregularly elliptic, ovate or lanceolate, apex acute, with a tapered tip, margin entire, almost entire or serrate; lowest lobes narrowly halberd</td><td rowspan="1" colspan="1">apical lobes triangular, apex acute, with a tapered tip, margin entire, almost entire or serrate; lowest lobes narrowly triangular</td></tr><tr><td rowspan="1" colspan="1">number of lateral lobes</td><td rowspan="1" colspan="1">5–10 pairs</td><td rowspan="1" colspan="1">2–3 pairs</td><td rowspan="1" colspan="1">1–8 pairs</td><td rowspan="1" colspan="1">5–7 pairs</td></tr><tr><td rowspan="1" colspan="3">size</td><td rowspan="1" colspan="1">6–18 × 2–4 cm</td><td rowspan="1" colspan="1">3–7 × 1.5–3 cm</td><td rowspan="1" colspan="1">13–23 × 6–7 cm</td><td rowspan="1" colspan="1">20 × 8 cm</td></tr><tr><td rowspan="1" colspan="3">surface</td><td rowspan="1" colspan="1">with white pubescent hairs on both surfaces, especially dense on veins</td><td rowspan="1" colspan="1">glabrous on both surfaces</td><td rowspan="1" colspan="1">sparsely pubescent on both surfaces</td><td rowspan="1" colspan="1">glabrous on both surfaces</td></tr><tr><td rowspan="1" colspan="4">Phyllaries</td><td rowspan="1" colspan="1">4 rows</td><td rowspan="1" colspan="1">4 rows</td><td rowspan="1" colspan="1">4 rows</td><td rowspan="1" colspan="1">4 rows</td></tr><tr><td rowspan="1" colspan="4">Number of florets</td><td rowspan="1" colspan="1">8–10</td><td rowspan="1" colspan="1">13–15</td><td rowspan="1" colspan="1">11–25</td><td rowspan="1" colspan="1">20</td></tr><tr><td rowspan="4" colspan="2">Achenes</td><td rowspan="1" colspan="2">colour</td><td rowspan="1" colspan="1">black</td><td rowspan="1" colspan="1">red</td><td rowspan="1" colspan="1">brown-purple</td><td rowspan="1" colspan="1">brown-purple</td></tr><tr><td rowspan="1" colspan="2">shape</td><td rowspan="1" colspan="1">fusiform, attenuated into a narrow neck, with a conical beak</td><td rowspan="1" colspan="1">fusiform, attenuated into a narrow neck, with a conical beak</td><td rowspan="1" colspan="1">fusiform, attenuated into a narrow neck, without a beak</td><td rowspan="1" colspan="1">fusiform, attenuated into a narrow neck, without a beak</td></tr><tr><td rowspan="1" colspan="2">length</td><td rowspan="1" colspan="1">2 mm</td><td rowspan="1" colspan="1">2.8 mm</td><td rowspan="1" colspan="1">3 mm</td><td rowspan="1" colspan="1">3.5 mm</td></tr><tr><td rowspan="1" colspan="2">ribs</td><td rowspan="1" colspan="1">12–14 ribs with small bristles</td><td rowspan="1" colspan="1">12 ribs with small bristles</td><td rowspan="1" colspan="1">14–15 ribs with small bristles</td><td rowspan="1" colspan="1">14–15 ribs with small bristles</td></tr><tr><td rowspan="1" colspan="4">Pappus</td><td rowspan="1" colspan="1">white, rough, 3 mm</td><td rowspan="1" colspan="1">white, rough, 3.5 mm</td><td rowspan="1" colspan="1">white, rough, 3–4 mm</td><td rowspan="1" colspan="1">white, rough, 3.5 mm</td></tr></tbody></table></table-wrap></tp:treatment-sec><tp:treatment-sec sec-type="Phylogenetic analysis" id="SECID0EMZAE"><title>Phylogenetic analysis.</title><p>The Bayesian tree showing <abbrev xmlns:xlink="http://www.w3.org/1999/xlink" xlink:title="posterior probabilities" id="ABBRID0ESZAE" xlink:type="simple">PP</abbrev> support, <abbrev xmlns:xlink="http://www.w3.org/1999/xlink" xlink:title="Maximum Likelihood" id="ABBRID0EWZAE" xlink:type="simple">ML</abbrev> bootstrap (<abbrev xmlns:xlink="http://www.w3.org/1999/xlink" xlink:title="ML bootstrap" id="ABBRID0E1ZAE" xlink:type="simple">LP</abbrev>) and <abbrev xmlns:xlink="http://www.w3.org/1999/xlink" xlink:title="Maximum Parsimony" id="ABBRID0E5ZAE" xlink:type="simple">MP</abbrev> bootstrap (<abbrev xmlns:xlink="http://www.w3.org/1999/xlink" xlink:title="MP bootstrap " id="ABBRID0EC1AE" xlink:type="simple">BP</abbrev>) values for each clade are presented in Fig. <xref ref-type="fig" rid="F1">1</xref>. The species in clade Ι form a monophyletic group with <abbrev xmlns:xlink="http://www.w3.org/1999/xlink" xlink:title="posterior probabilities" id="ABBRID0EK1AE" xlink:type="simple">PP</abbrev> = 0.97, but <abbrev xmlns:xlink="http://www.w3.org/1999/xlink" xlink:title="ML bootstrap" id="ABBRID0EO1AE" xlink:type="simple">LP</abbrev> are with weak support and <abbrev xmlns:xlink="http://www.w3.org/1999/xlink" xlink:title="MP bootstrap" id="ABBRID0ES1AE" xlink:type="simple">BP</abbrev> are in conflict with <abbrev xmlns:xlink="http://www.w3.org/1999/xlink" xlink:title="posterior probabilities" id="ABBRID0EW1AE" xlink:type="simple">PP</abbrev> and they were instead with “–”, respectively in Fig. <xref ref-type="fig" rid="F1">1</xref>. <italic><tp:taxon-name><tp:taxon-name-part taxon-name-part-type="genus" reg="Youngia">Youngia</tp:taxon-name-part><tp:taxon-name-part taxon-name-part-type="species" reg="hangii">hangii</tp:taxon-name-part></tp:taxon-name></italic> is nested within Clade I as sister to <italic><tp:taxon-name><tp:taxon-name-part taxon-name-part-type="genus" reg="Youngia">Y.</tp:taxon-name-part><tp:taxon-name-part taxon-name-part-type="species" reg="rubida">rubida</tp:taxon-name-part></tp:taxon-name></italic> with strong support (<abbrev xmlns:xlink="http://www.w3.org/1999/xlink" xlink:title="posterior probabilities" id="ABBRID0EU2AE" xlink:type="simple">PP</abbrev> = 1, <abbrev xmlns:xlink="http://www.w3.org/1999/xlink" xlink:title="ML bootstrap" id="ABBRID0EY2AE" xlink:type="simple">LP</abbrev> = 83, <abbrev xmlns:xlink="http://www.w3.org/1999/xlink" xlink:title="MP bootstrap" id="ABBRID0E32AE" xlink:type="simple">BP</abbrev> = 88).</p><fig id="F4" position="float" orientation="portrait"><object-id xmlns:xlink="http://www.w3.org/1999/xlink" content-type="doi" xlink:type="simple">10.3897/phytokeys.182.71063.figure4</object-id><object-id xmlns:xlink="http://www.w3.org/1999/xlink" content-type="arpha" xlink:type="simple">E365B5F9-48CB-5D57-AA43-307A0BF37193</object-id><label>Figure 4.</label><caption><p>Distribution of <italic><tp:taxon-name><tp:taxon-name-part taxon-name-part-type="genus" reg="Youngia">Youngia</tp:taxon-name-part><tp:taxon-name-part taxon-name-part-type="species" reg="hangii">hangii</tp:taxon-name-part></tp:taxon-name></italic> in Hubei Province, China.</p></caption><graphic xmlns:xlink="http://www.w3.org/1999/xlink" xlink:href="phytokeys-182-027-g004.jpg" position="float" orientation="portrait" xlink:type="simple" id="oo_587059.jpg"><uri content-type="original_file" xlink:type="simple">https://binary.pensoft.net/fig/587059</uri></graphic></fig></tp:treatment-sec></tp:taxon-treatment>
